# Supplementary material for: Proteome Analysis and In Vitro Antiviral, Anticancer and Antioxidant Capacities of the Aqueous Extracts of Lentinula edodes and Pleurotus ostreatus Edible Mushrooms
Source: Molecules. 2021 Jul 30;26(15):4623. doi: 10.3390/molecules26154623 (PMC8348442; doi:10.3390/molecules26154623)
Supplement: Supplementary file 1 [file molecules-26-04623-s001.zip]

Archive with 1 entries (1 files):
- molecules-1301066-supplementary.pdf
